# Supplementary material for: Identification and phylogenetic analysis of RNA binding domain abundant in apicomplexans or RAP proteins
Source: Microb Genom. 2021 Mar 3;7(3):mgen000541. doi: 10.1099/mgen.0.000541 (PMC8190603; doi:10.1099/mgen.0.000541)
Supplement: Supplementary material 2 [file mgen-7-0541-s002.xlsx]

## Sheet: Table S1
Table S1. Distribution of RAP proteins across different species. This table shows the hmmscan results obtained for each species tested. In total, 54 eukaryotes, 17 bacteria and 12 archaea were analysed. When available, the strain used is indicated as well as the proteome identifier. Additional known RAP proteins were added if they were undetected by our search. The boundaries of the RAP domains i…
APICOMPLEXA
ACONOIDASIDA	Plasmodium falciparum strain 3D7				Total number of RAPs: 22					Proteome reference: PlasmoDB v41
	hmmscan	19
				this domain		RAP domain positions					Predicted domains (SMART)
	query name		qlen	c-Evalue	score	from	to
	PF3D7_0105200.1-p1		568	3.5e-12	32.6	480	538				RAP
	PF3D7_0516000.1-p1		1084	1.2e-13	37.3	1016	1076				RAP
	PF3D7_0518100.1-p1		1379	3.4e-17	48.6	1310	1369				RAP
	PF3D7_0526000.1-p1		806	8e-20	57.1	725	792				RAP
	PF3D7_0604800.1-p1		1434	1.2e-14	40.5	1338	1399				RAP
	PF3D7_0707800.1-p1		1183	2.3e-18	52.4	1111	1173				RAP
	PF3D7_0815100.1-p1		975	1.9e-17	49.5	792	849				RAP
	PF3D7_0921300.1-p1		486	3.9e-09	22.8	362	437				RAP
	PF3D7_1006400.1-p1		870	2e-10	27.0	807	865				RAP
	PF3D7_1024600.1-p1		433	7.3e-19	54.0	371	427				RAP
	PF3D7_1029800.1-p1		437	2.1e-20	59.0	333	391				RAP
	PF3D7_1114400.1-p1		637	1.7e-09	24.0	530	587				RAP
	PF3D7_1123600.1-p1		712	1.2e-20	59.7	637	694				RAP
	PF3D7_1212200.1-p1		735	7e-07	15.6	658	705				None
	PF3D7_1226500.1-p1		1505	1e-22	66.3	1283	1340				RAP
	PF3D7_1355200.1-p1		1017	1.3e-23	69.2	894	951				RAP
	PF3D7_1453600.1-p1		1725	8e-20	57.1	1647	1718				RAP
	PF3D7_1470600.1-p1		533	6.9e-27	79.7	436	494				RAP
	PF3D7_1471300.1-p1		581	6.4e-11	28.6	498	567				None
	Interpro	20 RAPs including 18 detected by hmmscan					Additional RAPs:		PF3D7_0621700		RAP
									PF3D7_0628900		RAP
	Bunnik et al	21 RAPs including 19 detected by hmmscan					Additional RAPs:		PF3D7_0628900		RAP
									PF3D7_1315200		None
	Plasmodium vivax strain Sal-1				Total number of RAPs: 21					Proteome reference: PlasmoDB v41
	hmmscan	20
				this domain		RAP domain positions					Predicted domains (SMART)
	query name		qlen	c-Evalue	score	from	to
	PVX_087915.1-p1		1055	2.5e-16	45.9	977	1039				RAP
	PVX_081505.1-p1		588	5.9e-13	35.1	499	558				RAP
	PVX_111235.1-p1		441	1.3e-19	56.4	333	391				RAP
	PVX_111480.1-p1		446	1.5e-19	56.2	384	440				RAP
	PVX_099485.1-p1		517	2.6e-09	23.4	393	468				RAP
	PVX_094515.1-p1		892	7.8e-08	18.7	829	882				None
	PVX_091360.1-p1		681	3.8e-11	29.3	574	631				RAP
	PVX_091795.1-p1		735	1.9e-18	52.7	602	659				RAP
	PVX_079945.1-p1		665	2.5e-18	52.3	592	661				RAP
	PVX_080340.1-p1		1193	6.4e-16	44.6	1124	1183				RAP
	PVX_080445.1-p1		918	4.4e-14	38.7	848	910				RAP
	PVX_113405.1-p1		1376	1e-09	24.7	1287	1348				RAP
	PVX_114030.1-p1		617	2.2e-07	17.2	549	602				None
	PVX_114545.1-p1		1277	6.1e-16	44.6	1212	1274				RAP
	PVX_114740.1-p1		994	2.1e-26	78.2	871	928				RAP
	PVX_116905.1-p1		530	5.1e-10	25.7	452	518				RAP
	PVX_116940.1-p1		443	5.4e-27	80.1	346	404				RAP
	PVX_117800.1-p1		1615	1.1e-19	56.6	1530	1596				RAP
	PVX_123020.1-p1		943	3.2e-19	55.2	772	829				RAP
	PVX_123955.1-p1		1234	1e-22	66.4	1031	1088				RAP
	Interpro	18 RAPs including 17 detected by hmmscan					Additional RAP:		PVX_114200		FAST_1
	Bunnik et al	20 RAPs including 20 detected by hmmscan
	Plasmodium berghei strain ANKA				Total number of RAPs: 23					Proteome reference: PlasmoDB v41
	hmmscan	19
				this domain		RAP domain positions					Predicted domains (SMART)
	query name		qlen	c-Evalue	score	from	to
	PBANKA_0208100.1-p1		556	1.8e-11	30.3	479	539				RAP
	PBANKA_0508800.1-p1		429	2.5e-18	52.3	367	423				RAP
	PBANKA_0513800.1-p1		441	5.4e-21	60.8	333	391				RAP
	PBANKA_0805000.1-p1		1138	6.5e-19	54.2	1061	1123				RAP
	PBANKA_0924700.1-p1		730	6.7e-18	50.9	658	715				RAP
	PBANKA_0933300.1-p1		613	2e-09	23.8	506	562				RAP
	PBANKA_1127900.1-p1		1284	2.6e-17	49.1	1219	1281				RAP
	PBANKA_1131700.1-p1		862	6.4e-25	73.4	739	796				RAP
	PBANKA_1204600.1-p1		854	3e-07	16.8	790	844				None
	PBANKA_1230900.1-p1		899	5.5e-17	48.0	829	891				RAP
	PBANKA_1232900.1-p1		1155	1.1e-15	43.8	1087	1146				RAP
	PBANKA_1240800.1-p1		698	2.5e-16	45.9	624	693				RAP
	PBANKA_1317300.1-p1		1657	5.6e-21	60.8	1568	1638				RAP
	PBANKA_1333800.1-p1		362	3.9e-28	83.7	265	323				RAP
	PBANKA_1334500.1-p1		513	1.5e-07	17.8	441	504				None
	PBANKA_1365300.1-p1		2255	9.5e-08	18.4	1280	1343				Aquarius_N;Aquarius_N;AAA_11;AAA_11;AAA_12
	PBANKA_1422500.1-p1		838	1.2e-18	53.3	679	736				RAP
	PBANKA_1428200.1-p1		773	2.3e-08	20.4	696	743				None
	PBANKA_1441300.1-p1		1295	2.2e-21	62.1	1081	1138				RAP
	Interpro	20 RAPs including 17 detected by hmmscan					Additional RAPs:		PBANKA_0208500		None
									PBANKA_0822200		None
									PBANKA_1120600		FAST_1
	Annotated as RAP on PlasmoDB						Additional RAP:		PBANKA_0103500		None
	Theileria annulata strain Ankara				Total number of RAPs: 16					Proteome reference: PiroplasmaDB v41
	HMMSCAN	15
				this domain		RAP domain positions					Predicted domains (SMART)
	query name		qlen	c-Evalue	score	from	to
	TA16625-t26_1-p1		567	7.7e-20	57.1	500	557				RAP
	TA16950-t26_1-p1		574	1.5e-20	59.4	501	572				RAP
	TA17070-t26_1-p1		450	1.6e-20	59.3	353	409				RAP
	TA19880-t26_1-p1		464	7e-07	15.6	363	421				None
	TA20205-t26_1-p1		441	8.6e-22	63.4	345	403				RAP
	TA21070-t26_1-p1		522	2.6e-10	26.6	408	464				RAP
	TA21125-t26_1-p1		535	1.8e-20	59.1	452	525				RAP
	TA13450-t26_1-p1		460	3e-09	23.2	383	444				RAP
	TA14040-t26_1-p1		970	9.7e-07	15.2	917	968				None
	TA16075-t26_1-p1		589	2.6e-06	13.8	507	563				None
	TA07950-t26_1-p1		590	1.1e-06	15.0	518	559				None
	TA08010-t26_1-p1		729	3.8e-07	16.5	664	728				None
	TA08805-t26_1-p1		591	8.2e-19	53.8	530	587				RAP
	TA10550-t26_1-p1		610	1.7e-08	20.8	408	484				EF-hand_6
	TA11205-t26_1-p1		235	1.4e-26	78.7	138	195				RAP
	Interpro	12 RAPs including 11 detected by hmmscan					Additional RAP:		TA12485		None
CONOIDASIDA
	Toxoplasma gondii strain ME49				Total number of RAPs: 23					Proteome reference: ToxoDB v41
	hmmscan	21
				this domain		RAP domain positions					Predicted domains (SMART)
	query name		qlen	c-Evalue	score	from	to
	TGME49_295590-t26_1-p1		1506	2.1e-07	17.3	1440	1489				None
	TGME49_213420-t26_1-p1		713	1.5e-10	27.3	607	664				RAP
	TGME49_285840-t26_1-p1		571	1.2e-26	78.9	202	259				RAP
	TGME49_239350-t26_1-p1		2755	4.8e-11	29.0	2532	2593				RAP
	TGME49_202080-t26_1-p1		1293	3.9e-07	16.4	1221	1270				None
	TGME49_202240-t26_1-p1		1856	1.8e-10	27.1	1771	1850				RAP
	TGME49_260790-t26_1-p1		445	1.9e-19	55.9	334	392				RAP
	TGME49_229340-t26_1-p1		1904	2.9e-07	16.8	1843	1891				None
	TGME49_232100-t26_1-p1		1591	2.3e-11	30.0	1398	1444				RAP
	TGME49_269830-t26_1-p1		861	4.7e-13	35.4	793	849				RAP
	TGME49_270150-t26_1-p1		1841	8e-07	15.4	1787	1837				None
	TGME49_271840-t26_1-p1		779	4e-08	19.6	719	772				None
	TGME49_273885-t26_1-p1		825	1.2e-07	18.1	777	822				None
	TGME49_267775-t26_1-p1		846	1.4e-08	21.0	779	828				None
	TGME49_289200-t26_1-p1		890	6.4e-13	35.0	818	875				RAP
	TGME49_211890-t26_1-p1		5232	7.2e-11	28.4	4748	4879				RAP
	TGME49_225510-t26_1-p1		1011	9.1e-18	50.5	878	934				RAP
	TGME49_237010-t26_1-p1		645	9.9e-10	24.7	571	627				RAP
	TGME49_237100-t26_1-p1		1673	1.9e-19	55.9	1334	1391				RAP
	TGME49_306950-t26_1-p1		1385	3e-19	55.3	1168	1225				RAP
	TGME49_308030-t26_1-p1		1015	1.7e-06	14.4	935	988				None
	Interpro	14 RAPs including 14 detected by hmmscan
	Bunnik et al	23 RAPs including 21 detected by hmmscan					Additional RAPs:		TGME49_209550		None
									TGME49_254135		None
	Neospora caninum strain Liverpool				Total number of RAPs: 16					Proteome reference: ToxoDB v41
	hmmscan	16
				this domain		RAP domain positions
	query name		qlen	c-Evalue	score	from	to
	NCLIV_013390-t26_1-p1		475	1.1e-11	31.0	369	426
	NCLIV_014550-t26_1-p1		538	1.1e-26	79.0	205	262
	NCLIV_016010-t26_1-p1		2454	1.6e-12	33.7	2230	2291
	NCLIV_022650-t26_1-p1		1817	3.2e-10	26.3	1761	1811
	NCLIV_022790-t26_1-p1		645	1.1e-08	21.4	573	621
	NCLIV_026370-t26_1-p1		411	1.4e-17	49.9	300	358
	NCLIV_030260-t26_1-p1		1325	4.1e-07	16.4	1263	1312
	NCLIV_032090-t26_1-p1		1139	2.7e-11	29.8	950	1002
	NCLIV_036490-t26_1-p1		1800	6e-07	15.8	1741	1796
	NCLIV_036730-t26_1-p1		515	1.5e-13	36.9	447	503
	NCLIV_041570-t26_1-p1		736	1.3e-12	34.0	664	721
	NCLIV_047190-t26_1-p1		929	2.3e-17	49.2	772	828
	NCLIV_049340-t26_1-p1		4218	3.9e-15	42.0	3826	3891
	NCLIV_050910-t26_1-p1		646	9.7e-10	24.8	570	628
	NCLIV_050980-t26_1-p1		1458	2.5e-18	52.3	1127	1184
	NCLIV_053210-t26_1-p1		1339	2.8e-19	55.4	1078	1135
	Interpro	13 RAPs including 13 detected by hmmscan
	Eimeria tenella strain Houghton				Total number of RAPs: 11					Proteome reference: ToxoDB v41
	hmmscan	11
				this domain		RAP domain positions					Predicted domains (SMART)
	query name		qlen	c-Evalue	score	from	to
	ETH_00013200-t26_1-p1		577	3.6e-26	77.4	151	208				RAP
	ETH_00016445-t26_1-p1		648	1.8e-08	20.7	449	557				Sporozoite_P67
	ETH_00030415-t26_1-p1		600	2.8e-07	16.9	543	594				None
	ETH_00002680-t26_1-p1		266	9.8e-21	60.0	153	210				RAP
	ETH_00016330-t26_1-p1		1572	4.2e-16	45.2	1459	1550				RAP
	ETH_00033875-t26_1-p1		287	7.4e-08	18.8	125	174				None
	ETH_00003415-t26_1-p1		630	2e-17	49.4	439	494				RAP
	ETH_00020555-t26_1-p1		657	2.2e-14	39.6	468	524				RAP
	ETH_00032280-t26_1-p1		632	3.2e-10	26.3	558	615				RAP
	ETH_00031925-t26_1-p1		1611	1.3e-09	24.4	1484	1529				RAP
	ETH_00008615-t26_1-p1		632	1.6e-06	14.5	516	572				None
	Interpro	8 RAPs including 8 detected by hmmscan
	Cryptosporidium parvum strain Iowa II				Total number of RAP: 0					Proteome reference: CryptoDB v41
	hmmscan	0
				this domain		RAP domain positions
	query name		qlen	c-Evalue	score	from	to
	#-------------------		----------	---------	---	---	---
OTHER ALVEOLATA
CHROMERIDA	Vitrella brassicaformis strain CCMP3155				Total number of RAPs: 31					Proteome reference: CryptoDB v41
	hmmscan	30
				this domain		RAP domain positions					Predicted domains (SMART)
	query name		qlen	c-Evalue	score	from	to
	Vbra_6815.t1-p1		435	3.2e-18	51.9	333	391				RAP
	Vbra_11093.t1-p1		566	1.3e-07	17.9	482	535				None
	Vbra_4749.t1-p1		583	1.3e-09	24.4	487	525				RAP
	Vbra_4810.t1-p1		573	1.6e-06	14.5	467	517				None
	Vbra_7222.t1-p1		1284	3.9e-18	51.7	1192	1251				HhH1;HhH1;RAP
	Vbra_11573.t1-p1		458	2e-18	52.6	375	430				RAP
	Vbra_7614.t1-p1		984	9.3e-06	12.0	914	968				None
	Vbra_12121.t1-p1		550	9.6e-13	34.4	469	530				RAP
	Vbra_20621.t1-p1		906	9.9e-14	37.6	807	869				RAP
	Vbra_14153.t1-p1		576	2e-07	17.4	488	538				None
	Vbra_14006.t1-p1		675	3.7e-14	38.9	580	637				RAP
	Vbra_14402.t1-p1		714	1.5e-23	69.0	444	512				RAP
	Vbra_14816.t1-p1		1825	3.9e-09	22.8	1674	1723				RAP
	Vbra_14945.t1-p1		1226	2.2e-14	39.6	1120	1187				RAP
	Vbra_9011.t1-p1		789	1.3e-16	46.8	699	775				RAP
	Vbra_5804.t1-p1		1032	1.8e-09	23.9	946	1024				RAP
	Vbra_21285.t1-p1		1017	1.3e-07	18.0	664	728				None
	Vbra_9204.t1-p1		492	3.5e-20	58.2	423	478				RAP
	Vbra_9265.t1-p1		1367	5.6e-19	54.4	803	859				RAP
	Vbra_21823.t1-p1		1823	1.7e-06	14.4	1746	1808				None
	Vbra_6106.t1-p1		759	6.6e-08	18.9	670	742				None
	Vbra_21878.t1-p1		586	1.1e-08	21.4	480	536				None
	Vbra_16845.t1-p1		784	3.7e-24	71.0	627	684				RAP
	Vbra_3242.t1-p1		391	2e-06	14.2	314	383				None
	Vbra_17347.t1-p1		1097	5.6e-07	15.9	1021	1074				None
	Vbra_17713.t1-p1		835	1.7e-19	56.0	446	502				RAP
	Vbra_6246.t1-p1		1523	1.4e-11	30.7	1391	1504				RAP
	Vbra_18012.t1-p1		1667	2.7e-14	39.4	1576	1639				RAP
	Vbra_19065.t1-p1		2357	1e-14	40.7	2084	2143				RAP
	Vbra_19650.t1-p1		429	3.3e-26	77.5	112	170				RAP
	Interpro	24 RAPs including 23 detected by hmmscan					Additional RAP:		Vbra_1033		None
	Chromera velia strain CCMP2878				Total number of RAPs: 28					Proteome reference: CryptoDB v41
	hmmscan	28
				this domain		RAP domain positions					Predicted domains (SMART)
	query name		qlen	c-Evalue	score	from	to
	Cvel_14579.t1-p1		1046	1.4e-06	14.7	841	917				None
	Cvel_14749.t1-p1		1239	3.1e-06	13.6	1167	1199				None
	Cvel_15158.t1-p1		793	1e-06	15.1	701	736				None
	Cvel_16120.t1-p1		508	1.7e-17	49.6	435	495				RAP
	Cvel_16277.t1-p1		1647	3.4e-19	55.1	779	834				RAP
	Cvel_16683.t1-p1		140	1.2e-11	30.8	43	103				RAP
	Cvel_16871.t1-p1		707	6.9e-10	25.3	593	638				RAP
	Cvel_17077.t1-p1		1088	1e-06	15.1	1027	1074				None
	Cvel_18131.t1-p1		884	2.3e-17	49.2	792	849				RAP
	Cvel_18845.t1-p1		965	3.1e-11	29.6	851	907				RAP
	Cvel_19648.t1-p1		1383	3.2e-16	45.5	1024	1085				RAP
	Cvel_22452.t1-p1		720	1e-14	40.8	647	709				RAP
	Cvel_5476.t1-p1		759	1.6e-12	33.7	697	746				RAP
	Cvel_24639.t1-p1		383	3.2e-27	80.8	128	185				RAP
	Cvel_6028.t1-p1		884	6.9e-23	66.9	678	740				RAP
	Cvel_6030.t1-p1		624	5.4e-12	32.0	502	557				RAP
	Cvel_25898.t1-p1		663	3e-13	36.0	451	508				RAP
	Cvel_6561.t1-p1		1174	1.2e-16	46.9	487	544				RAP
	Cvel_26851.t1-p1		1752	3.4e-11	29.4	1666	1712				RAP
	Cvel_6722.t1-p1		819	1e-17	50.4	721	778				RAP
	Cvel_33661.t1-p1		552	1.1e-06	15.0	110	156				None
	Cvel_10043.t1-p1		641	5.1e-14	38.5	519	580				RAP
	Cvel_35819.t1-p1		201	1.5e-11	30.6	116	171				RAP
	Cvel_11473.t1-p1		601	4.5e-18	51.5	491	546				RAP
	Cvel_12128.t1-p1		1120	2.7e-06	13.7	1020	1070				None
	Cvel_2098.t1-p1		2174	3.2e-12	32.7	1414	1474				RAP
	Cvel_12686.t1-p1		924	7.4e-07	15.5	841	903				None
	Cvel_13956.t1-p1		663	5.7e-13	35.1	582	633				RAP
	Interpro	20 RAPs including 20 detected by hmmscan
PERKINSOZOA
	Perkinsus marinus strain ATCC 50983 / TXsc				Total number of RAPs: 19					Proteome reference: UP000007800
	hmmscan	19
				this domain		RAP domain positions					Predicted domains (SMART)
	query name		qlen	c-Evalue	score	from	to
	tr|C5K533|C5K533_PERM5		829	2.2e-08	20.4	748	811				None
	tr|C5K860|C5K860_PERM5		604	1.1e-08	21.4	516	570				None
	tr|C5KFF9|C5KFF9_PERM5		132	2.8e-28	84.2	73	130				RAP
	tr|C5KGQ5|C5KGQ5_PERM5		504	4.5e-11	29.0	373	428				RAP
	tr|C5KH99|C5KH99_PERM5		1292	6.5e-08	18.9	1211	1279				None
	tr|C5L0T7|C5L0T7_PERM5		222	8.2e-28	82.7	84	141				RAP
	tr|C5L8A5|C5L8A5_PERM5		984	4.7e-12	32.2	891	960				RAP
	tr|C5LH04|C5LH04_PERM5		1094	5.3e-23	67.2	842	899				RAP
	tr|C5LHW6|C5LHW6_PERM5		1157	5.7e-23	67.2	889	946				RAP
	tr|C5LLB3|C5LLB3_PERM5		677	1.3e-09	24.4	610	672				RAP
	tr|C5LQW7|C5LQW7_PERM5		146	6.9e-19	54.1	66	122				RAP
	tr|C5LX23|C5LX23_PERM5		315	8.5e-10	25.0	231	289				RAP
	tr|C5LX30|C5LX30_PERM5		93	4.5e-12	32.3	1	29				RAP
	tr|C5M063|C5M063_PERM5		805	2.3e-13	36.4	734	797				RAP
	tr|C5M064|C5M064_PERM5		708	5.2e-15	41.7	639	702				RAP
	tr|C5M065|C5M065_PERM5		795	1.5e-12	33.8	718	781				RAP
	tr|C5M0H6|C5M0H6_PERM5		663	4.9e-09	22.5	601	661				None
	tr|C5M1F3|C5M1F3_PERM5		443	1.8e-13	36.7	354	415				RAP
	tr|C5M1Q9|C5M1Q9_PERM5		810	2.1e-15	42.9	741	804				RAP
	Interpro	17 RAPs including 17 detected by hmmscan
CILIOPHORA
	Tetrahymena thermophila strain SB210				Total number of RAPs: 12					Proteome reference: UP000009168
	hmmscan	12
				this domain		RAP domain positions
	query name		qlen	c-Evalue	score	from	to
	tr|A4VDU2|A4VDU2_TETTS		718	5.7e-17	47.9	646	703
	tr|I7M291|I7M291_TETTS		940	1.2e-07	18.1	882	937
	tr|I7MDN0|I7MDN0_TETTS		410	1e-10	27.9	341	400
	tr|I7MHZ6|I7MHZ6_TETTS		652	2.4e-08	20.3	583	641
	tr|I7MIT1|I7MIT1_TETTS		897	8e-07	15.4	821	878
	tr|Q22GV6|Q22GV6_TETTS		716	4.6e-08	19.4	637	694
	tr|Q22VW5|Q22VW5_TETTS		996	5.4e-11	28.8	936	990
	tr|Q22YP8|Q22YP8_TETTS		945	3.6e-09	23.0	864	925
	tr|Q23DY8|Q23DY8_TETTS		900	7.7e-13	34.7	823	875
	tr|Q23MG3|Q23MG3_TETTS		596	6.9e-11	28.5	500	563
	tr|Q23W04|Q23W04_TETTS		803	1.3e-15	43.6	710	769
	tr|W7XEF0|W7XEF0_TETTS		489	2e-15	43.0	419	473
	Interpro	8 RAPs including 8 detected by hmmscan
	Pseudocohnilembus persalinus				Total number of RAPs: 9					Proteome reference: UP000054937
	hmmscan	9
				this domain		RAP domain positions
	query name		qlen	c-Evalue	score	from	to
	tr|A0A0V0Q977|A0A0V0Q977_PSEPJ		810	1e-13	37.5	714	771
	tr|A0A0V0QIW3|A0A0V0QIW3_PSEPJ		200	2.3e-18	52.4	104	195
	tr|A0A0V0QMK9|A0A0V0QMK9_PSEPJ		376	9e-15	40.9	315	375
	tr|A0A0V0QP73|A0A0V0QP73_PSEPJ		222	6.4e-15	41.4	160	214
	tr|A0A0V0QUJ7|A0A0V0QUJ7_PSEPJ		152	9e-16	44.1	69	129
	tr|A0A0V0QWH4|A0A0V0QWH4_PSEPJ		439	7e-11	28.4	355	431
	tr|A0A0V0QZ56|A0A0V0QZ56_PSEPJ		381	2.4e-09	23.5	118	245
	tr|A0A0V0QZ62|A0A0V0QZ62_PSEPJ		528	3.9e-12	32.4	456	520
	tr|A0A0V0R1P4|A0A0V0R1P4_PSEPJ		308	5e-15	41.7	247	303
	Interpro	9 RAPs including 9 detected by hmmscan
	Paramecium tetraurelia strain Stock d4-2				Total number of RAPs: 12					Proteome reference: UP000000600
	hmmscan	11
				this domain		RAP domain positions
	query name		qlen	c-Evalue	score	from	to
	tr|A0BQD8|A0BQD8_PARTE		626	6.6e-23	66.9	489	563
	tr|A0CDI2|A0CDI2_PARTE		392	4.8e-15	41.8	329	390
	tr|A0CY12|A0CY12_PARTE		398	1.3e-09	24.4	332	394
	tr|A0D4A2|A0D4A2_PARTE		1162	2.4e-07	17.1	1104	1162
	tr|A0DDP7|A0DDP7_PARTE		659	4.3e-07	16.3	599	655
	tr|A0DFH3|A0DFH3_PARTE		392	2.4e-16	45.9	329	390
	tr|A0DGF6|A0DGF6_PARTE		789	1e-14	40.8	723	782
	tr|A0DUZ2|A0DUZ2_PARTE		528	1.7e-09	24.0	456	514
	tr|A0DXQ6|A0DXQ6_PARTE		328	2.3e-16	46.0	264	326
	tr|A0E8J6|A0E8J6_PARTE		146	1.2e-08	21.3	103	143
	tr|A0E8K8|A0E8K8_PARTE		658	1.4e-07	17.8	598	656
	Interpro	9 RAPs including 8 detected by hmmscan					Additional RAP:		A0DG42
	Stentor coeruleus				Total number of RAPs: 4					Proteome reference: UP000187209
	hmmscan	4
				this domain		RAP domain positions
	query name		qlen	c-Evalue	score	from	to
	tr|A0A1R2B4X6|A0A1R2B4X6_9CILI		289	3e-17	48.8	216	283
	tr|A0A1R2BBK9|A0A1R2BBK9_9CILI		571	1.2e-09	24.4	499	555
	tr|A0A1R2C8K4|A0A1R2C8K4_9CILI		547	1.2e-11	30.9	469	511
	tr|A0A1R2CL22|A0A1R2CL22_9CILI		772	4.1e-07	16.4	705	769
	Interpro	3 RAPs including 3 detected by hmmscan
DINOFLAGELLATA
	Symbiodinium microadriaticum				Total number of RAPs: 17					Proteome reference: UP000186817
	hmmscan	17
				this domain		RAP domain positions					Predicted domains (SMART)
	query name		qlen	c-Evalue	score	from	to
	tr|A0A1Q9C3K1|A0A1Q9C3K1_SYMMI		460	1.6e-06	14.5	79	134				None
	tr|A0A1Q9C9Y5|A0A1Q9C9Y5_SYMMI		1515	1.7e-12	33.6	331	371				RAP;DEXDc;HELICc
	tr|A0A1Q9CDC4|A0A1Q9CDC4_SYMMI		2688	4.8e-13	35.4	2568	2625				PetG;RAP
	tr|A0A1Q9CGD9|A0A1Q9CGD9_SYMMI		1143	3.9e-21	61.3	853	907				RAP
	tr|A0A1Q9CH24|A0A1Q9CH24_SYMMI		1710	5e-09	22.5	889	935				Aa_trans
	tr|A0A1Q9CNE7|A0A1Q9CNE7_SYMMI		2780	1.4e-13	37.1	2196	2253				Abhydrolase_1;ketoacyl-synt;ketoacyl-synt;Ketoacyl-synt_C;RAP;Cyt-b5
	tr|A0A1Q9CR43|A0A1Q9CR43_SYMMI		1185	6.6e-07	15.7	945	989				None
	tr|A0A1Q9CS63|A0A1Q9CS63_SYMMI		1920	2.1e-07	17.3	1801	1860				CLP1_P;TTL;TTL
	tr|A0A1Q9DS54|A0A1Q9DS54_SYMMI		1753	4e-15	42.0	552	612				RAP;RNase_Zc3h12a
	tr|A0A1Q9DTQ3|A0A1Q9DTQ3_SYMMI		1690	1.5e-07	17.8	1641	1681				DSPc
	tr|A0A1Q9E600|A0A1Q9E600_SYMMI		750	1.2e-08	21.3	662	718				None
	tr|A0A1Q9E891|A0A1Q9E891_SYMMI		453	1e-07	18.3	347	413				None
	tr|A0A1Q9E931|A0A1Q9E931_SYMMI		993	2e-13	36.6	624	682				Pyrophosphatase;RAP
	tr|A0A1Q9EFT3|A0A1Q9EFT3_SYMMI		2009	4.1e-08	19.6	371	412				WW;Ion_trans
	tr|A0A1Q9EMH3|A0A1Q9EMH3_SYMMI		142	5.4e-14	38.4	77	139				RAP
	tr|A0A1Q9ESY6|A0A1Q9ESY6_SYMMI		1087	5.3e-12	32.0	317	374				RAP;MTS
	tr|A0A1Q9F2W9|A0A1Q9F2W9_SYMMI		560	3.9e-10	26.1	490	545				RAP
	Interpro	10 RAPs including 10 detected by hmmscan
	Symbiodinium minutum				Total number of RAPs: 32					Proteome reference: https://marinegenomics.oist.jp/
	hmmscan	32
				this domain		RAP domain positions
	query name		qlen	c-Evalue	score	from	to
	symbB.v1.2.000523.t1|scaffold31.1|size418471|19 -		1149	1.8e-10	27.1	43	99
	symbB.v1.2.000629.t1|scaffold26.1|size418576|44 -		68	4.8e-09	22.6	9	57
	symbB.v1.2.002461.t1|scaffold99.1|size346285|17 -		3044	7.9e-10	25.1	1412	1454
	symbB.v1.2.004014.t1|scaffold225.1|size261367|15 -		981	5.1e-07	16.1	446	485
	symbB.v1.2.005692.t1|scaffold334.1|size226555|15 -		419	2e-06	14.2	53	103
	symbB.v1.2.005692.t2|scaffold334.1|size226555|15 -		445	2.2e-06	14.0	53	103
	symbB.v1.2.006143.t1|scaffold349.1|size309019|7 -		489	1.4e-13	37.1	382	439
	symbB.v1.2.006156.t1|scaffold360.1|size220131|10 -		1557	2.3e-07	17.2	962	1013
	symbB.v1.2.006156.t2|scaffold360.1|size220131|10 -		1564	2.3e-07	17.2	962	1013
	symbB.v1.2.011200.t1|scaffold718.1|size169569|6 -		163	2.5e-14	39.5	90	141
	symbB.v1.2.012429.t1|scaffold849.1|size158081|12 -		853	1.3e-27	82.1	85	142
	symbB.v1.2.012559.t1|scaffold836.1|size159045|5 -		1058	5.6e-07	15.9	599	648
	symbB.v1.2.016334.t1|scaffold1222.1|size194531|8 -		700	1.6e-08	20.9	624	680
	symbB.v1.2.017550.t1|scaffold1371.1|size209032|22 -		186	4.9e-09	22.5	15	74
	symbB.v1.2.017550.t2|scaffold1371.1|size209032|22 -		431	1.9e-08	20.6	15	74
	symbB.v1.2.020445.t3|scaffold1723.1|size104661|1 -		1022	3.3e-15	42.3	855	913
	symbB.v1.2.020445.t4|scaffold1723.1|size104661|1 -		207	3.8e-14	38.9	36	87
	symbB.v1.2.020540.t1|scaffold1725.1|size121579|5 -		397	9.3e-17	47.3	97	157
	symbB.v1.2.020887.t1|scaffold1778.1|size101634|7 -		1353	3.2e-17	48.7	866	920
	symbB.v1.2.021663.t1|scaffold1886.1|size97136|2 -		991	1.3e-10	27.6	171	212
	symbB.v1.2.022472.t1|scaffold1996.1|size93170|7 -		1162	2.7e-10	26.6	834	885
	symbB.v1.2.022881.t1|scaffold2049.1|size91137|8 -		786	6.2e-12	31.8	135	192
	symbB.v1.2.022881.t2|scaffold2049.1|size91137|8 -		807	6.4e-12	31.8	135	192
	symbB.v1.2.024195.t1|scaffold2271.1|size83755|3 -		443	5.5e-07	16.0	373	422
	symbB.v1.2.030691.t1|scaffold3488.1|size55655|5 -		1677	1.4e-09	24.3	1510	1576
	symbB.v1.2.030691.t2|scaffold3488.1|size55655|5 -		1483	1.2e-09	24.5	1316	1382
	symbB.v1.2.031775.t1|scaffold3726.1|size51409|3 -		379	1.7e-13	36.8	313	374
	symbB.v1.2.033074.t1|scaffold4060.1|size46548|3 -		1658	1.7e-06	14.4	615	666
	symbB.v1.2.033074.t2|scaffold4060.1|size46548|3 -		1692	1.8e-06	14.3	615	666
	symbB.v1.2.034635.t2|scaffold4506.1|size38763|2 -		1414	8.4e-16	44.2	1193	1248
	symbB.v1.2.034635.t3|scaffold4506.1|size38763|2 -		494	2.2e-16	46.0	273	328
	symbB.v1.2.039064.t1|scaffold6327.1|size18981|1 -		363	2.9e-11	29.7	320	352
OTHER SAR MEMBERS
HETEROKONTA	Thalassiosira pseudonana strain CCMP1335				Total number of RAPs: 5					Proteome reference: UP000001449
	hmmscan	5
				this domain		RAP domain positions
	query name		qlen	c-Evalue	score	from	to
	tr|B5YP15|B5YP15_THAPS		1278	2.1e-17	49.3	1203	1268
	tr|B8BZ43|B8BZ43_THAPS		837	2.1e-17	49.3	733	808
	tr|B8CD14|B8CD14_THAPS		382	1.5e-17	49.8	308	367
	tr|B8CFA5|B8CFA5_THAPS		125	5.1e-06	12.9	58	110
	tr|B8LC31|B8LC31_THAPS		1014	1.6e-12	33.7	954	1010
	Interpro	4 RAPs including 4 detected by hmmscan
	Phaeodactylum tricornutum strain CCAP 1055/1				Total number of RAPs: 2					Proteome reference: UP000000759
	hmmscan	2
				this domain		RAP domain positions
	query name		qlen	c-Evalue	score	from	to
	tr|B7FRF5|B7FRF5_PHATC		923	4.5e-15	41.8	825	894
	tr|B7G825|B7G825_PHATC		1123	1e-20	59.9	1032	1117
	Interpro	2 RAPs including 2 detected by hmmscan
	Ectocarpus siliculosus strain Ec32 / CCAP1310/4				Total number of RAP: 1					Proteome reference: UP000002630
	hmmscan	1
				this domain		RAP domain positions
	query name		qlen	c-Evalue	score	from	to
	tr|D8LMC1|D8LMC1_ECTSI		695	4.7e-19	54.6	601	660
	Interpro	1 RAP including 1 detected by hmmscan
	Globisporangium ultimum strain ATCC 200006 / CBS 805.95 / DAOM BR144				Total number of RAP: 1					Proteome reference: UP000019132
	hmmscan	1
				this domain		RAP domain positions
	query name		qlen	c-Evalue	score	from	to
	tr|K3X909|K3X909_GLOUD		630	9.3e-10	24.8	556	618
	Interpro	1 RAP including 1 detected by hmmscan
	Phytophthora sojae strain P6497				Total number of RAP: 1					Proteome reference: UP000002640
	hmmscan	1
				this domain		RAP domain positions
	query name		qlen	c-Evalue	score	from	to
	tr|G4ZIH8|G4ZIH8_PHYSP		638	1e-09	24.7	551	615
	Interpro	1 RAP including 1 detected by hmmscan
	Blastocystis hominis strain Singapore isolate B (sub-type 7) (GCA 000151665.1)				Total number of RAP: 0					Proteome reference: protists.ensembl.org
	hmmscan	0
				this domain		RAP domain positions
	query name		qlen	c-Evalue	score	from	to
	#-------------------		----------	---------	---	---	---
RHIZARIA
	Reticulomyxa filosa				Total number of RAPs: 1					Proteome reference: protists.ensembl.org
	hmmscan	1
				this domain		RAP domain positions
	query name		qlen	c-Evalue	score	from	to
	ETO12414		245	2.1e-07	17.3	178	226
	Bigelowiella natans				Total number of RAPs: 2					Proteome reference: protists.ensembl.org
	hmmscan	2
				this domain		RAP domain positions
	query name		qlen	c-Evalue	score	from	to
	JGI_V11_37022		177	1.2e-06	14.9	127	162
	JGI_V11_139203		310	3.4e-20	58.3	226	288
	Plasmodiophora brassicae				Total number of RAPs: 19					Proteome reference: UP000039324
	hmmscan	19
				this domain		RAP domain positions
	query name		qlen	c-Evalue	score	from	to
	tr|A0A0G4IGZ6|A0A0G4IGZ6_PLABS		841	1.9e-16	46.3	768	829
	tr|A0A0G4IH26|A0A0G4IH26_PLABS		1160	3.2e-10	26.3	1093	1154
	tr|A0A0G4IHY5|A0A0G4IHY5_PLABS		774	1.8e-08	20.7	720	761
	tr|A0A0G4II17|A0A0G4II17_PLABS		985	3.3e-20	58.3	916	975
	tr|A0A0G4ILA4|A0A0G4ILA4_PLABS		471	2.9e-16	45.7	402	459
	tr|A0A0G4ILB7|A0A0G4ILB7_PLABS		677	3.3e-17	48.7	596	654
	tr|A0A0G4ILF0|A0A0G4ILF0_PLABS		1386	1.8e-16	46.3	1280	1341
	tr|A0A0G4IQJ3|A0A0G4IQJ3_PLABS		843	1.9e-13	36.6	767	825
	tr|A0A0G4IRJ0|A0A0G4IRJ0_PLABS		887	3.5e-07	16.6	812	865
	tr|A0A0G4IRN6|A0A0G4IRN6_PLABS		495	1.3e-16	46.7	427	490
	tr|A0A0G4ITL4|A0A0G4ITL4_PLABS		566	8e-18	50.7	417	475
	tr|A0A0G4IU78|A0A0G4IU78_PLABS		940	1.8e-09	23.9	871	932
	tr|A0A0G4IX78|A0A0G4IX78_PLABS		584	6.3e-12	31.8	499	561
	tr|A0A0G4IZU9|A0A0G4IZU9_PLABS		706	1.1e-13	37.5	640	695
	tr|A0A0G4J3F1|A0A0G4J3F1_PLABS		477	1.5e-06	14.6	406	448
	tr|A0A0G4J3U9|A0A0G4J3U9_PLABS		731	1.7e-08	20.8	666	713
	tr|A0A0G4J4B7|A0A0G4J4B7_PLABS		390	1.1e-15	43.8	319	376
	tr|A0A0G4J697|A0A0G4J697_PLABS		919	1.5e-17	49.8	810	867
	tr|A0A0G4J8S8|A0A0G4J8S8_PLABS		273	5.7e-08	19.1	199	265
	Interpro	14 RAPs including 14 detected by hmmscan
CRYPTISTA
CRYPTOPHYTA	Guillardia theta strain CCMP2712				Total number of RAPs: 15					Proteome reference: UP000011087
	hmmscan	14
				this domain		RAP domain positions
	query name		qlen	c-Evalue	score	from	to
	tr|L1ICX9|L1ICX9_GUITC		1225	7e-08	18.8	1159	1189
	tr|L1IIW5|L1IIW5_GUITC		124	1.9e-23	68.7	65	122
	tr|L1IME0|L1IME0_GUITC		453	3.9e-14	38.8	386	440
	tr|L1IVT9|L1IVT9_GUITC		102	6.6e-22	63.7	36	94
	tr|L1IY89|L1IY89_GUITC		2440	2.8e-07	16.9	1641	1691
	tr|L1J643|L1J643_GUITC		1069	9.1e-17	47.3	960	1024
	tr|L1J6D0|L1J6D0_GUITC		1108	3.2e-13	35.9	1029	1076
	tr|L1J6N7|L1J6N7_GUITC		1200	1.8e-12	33.5	1113	1188
	tr|L1JFI4|L1JFI4_GUITC		88	5.7e-23	67.2	32	88
	tr|L1JG28|L1JG28_GUITC		163	1.1e-07	18.2	92	158
	tr|L1JKK6|L1JKK6_GUITC		358	6.6e-07	15.7	282	344
	tr|L1JL24|L1JL24_GUITC		791	3.7e-13	35.7	670	736
	tr|L1JQF1|L1JQF1_GUITC		177	8.5e-25	73.0	110	167
	tr|L1JUN9|L1JUN9_GUITC		78	1.9e-16	46.3	2	69
	Interpro	12 RAPs including 11 detected by hmmscan					Additional RAP:		A0A0C3SW11
ARCHAEPLASTIDA
CHLOROPHYTA	Gonium pectorale				Total number of RAPs: 16					Proteome reference: UP000075714
	hmmscan	16
				this domain		RAP domain positions					Predicted domains (SMART)
	query name		qlen	c-Evalue	score	from	to
	tr|A0A150FZT4|A0A150FZT4_GONPE		638	5.7e-09	22.3	546	603				None
	tr|A0A150G0L3|A0A150G0L3_GONPE		216	1.2e-08	21.3	164	211				None
	tr|A0A150G0Z6|A0A150G0Z6_GONPE		922	5.1e-08	19.3	848	917				None
	tr|A0A150G593|A0A150G593_GONPE		652	3.4e-13	35.9	546	594				RAP
	tr|A0A150G6K2|A0A150G6K2_GONPE		719	4.9e-10	25.7	653	716				RAP
	tr|A0A150G6S4|A0A150G6S4_GONPE		818	3.6e-10	26.2	746	809				RAP
	tr|A0A150GBW9|A0A150GBW9_GONPE		1191	7.5e-14	37.9	957	1015				RAP
	tr|A0A150GDR9|A0A150GDR9_GONPE		1226	1.6e-10	27.3	894	946				FAST_1;RAP
	tr|A0A150GH83|A0A150GH83_GONPE		678	1.9e-07	17.4	612	675				None
	tr|A0A150GQU6|A0A150GQU6_GONPE		2520	4.2e-07	16.3	2418	2477				None
	tr|A0A150GSK9|A0A150GSK9_GONPE		630	4.4e-12	32.3	501	564				RAP
	tr|A0A150GSX4|A0A150GSX4_GONPE		940	7.5e-13	34.7	484	547				RAP;Mpp10;Mpp10
	tr|A0A150GSX7|A0A150GSX7_GONPE		1662	1.9e-12	33.5	642	705				RAP;ZnF_C2H2;CAP10
	tr|A0A150GSY2|A0A150GSY2_GONPE		792	4.5e-10	25.9	704	767				RAP
	tr|A0A150GT53|A0A150GT53_GONPE		709	3.2e-13	36.0	491	554				RAP
	tr|A0A150GWU4|A0A150GWU4_GONPE		1030	1.6e-10	27.3	957	1003				RAP
	Interpro	13 RAPs including 13 detected by hmmscan
	Monoraphidium neglectum strain SAG 48.87				Total number of RAPs: 16					Proteome reference: UP000054498
	hmmscan	16
				this domain		RAP domain positions					Predicted domains (SMART)
	query name		qlen	c-Evalue	score	from	to
	tr|A0A0D2JVW3|A0A0D2JVW3_9CHLO		1180	3.3e-07	16.7	1008	1052				None
	tr|A0A0D2K159|A0A0D2K159_9CHLO		757	4.1e-08	19.6	517	593				None
	tr|A0A0D2KV73|A0A0D2KV73_9CHLO		625	1.6e-10	27.3	506	565				RAP
	tr|A0A0D2LHA2|A0A0D2LHA2_9CHLO		1126	4.5e-13	35.5	916	965				RAP
	tr|A0A0D2LNE1|A0A0D2LNE1_9CHLO		93	1.4e-10	27.5	23	81				RAP
	tr|A0A0D2LWS4|A0A0D2LWS4_9CHLO		468	8.6e-14	37.8	386	459				RAP
	tr|A0A0D2MEI9|A0A0D2MEI9_9CHLO		466	1.1e-07	18.3	403	460				None
	tr|A0A0D2MFU5|A0A0D2MFU5_9CHLO		823	3.4e-10	26.2	643	715				RAP
	tr|A0A0D2MIS8|A0A0D2MIS8_9CHLO		772	2.5e-06	13.8	657	714				None
	tr|A0A0D2ML60|A0A0D2ML60_9CHLO		591	1.1e-06	15.0	534	591				None
	tr|A0A0D2MTL3|A0A0D2MTL3_9CHLO		1636	7.2e-15	41.2	1293	1342				TPR_8;RAP
	tr|A0A0D2MW70|A0A0D2MW70_9CHLO		159	9e-19	53.7	84	142				RAP
	tr|A0A0D2MX44|A0A0D2MX44_9CHLO		723	3.4e-16	45.5	643	701				RAP
	tr|A0A0D2N1J4|A0A0D2N1J4_9CHLO		354	1.2e-09	24.4	276	317				RAP
	tr|A0A0D2N432|A0A0D2N432_9CHLO		451	8.2e-12	31.4	371	429				DUF1601;DUF1601;DUF1601;RAP
	tr|A0A0D2N5B7|A0A0D2N5B7_9CHLO		445	1.5e-12	33.8	377	440				RAP
	Interpro	11 RAPs including 11 detected by hmmscan
	Tetradesmus obliquus				Total number of RAPs: 34					Proteome reference: UP000256970
	hmmscan	34
				this domain		RAP domain positions
	query name		qlen	c-Evalue	score	from	to
	tr|A0A383WDD7|A0A383WDD7_TETOB		1375	1.9e-13	36.6	1273	1326
	tr|A0A383VC34|A0A383VC34_TETOB		1479	2.6e-11	29.8	425	483
	tr|A0A383VQ77|A0A383VQ77_TETOB		749	2.6e-15	42.6	512	568
	tr|A0A383VJ75|A0A383VJ75_TETOB		175	2.1e-17	49.4	111	168
	tr|A0A383WB65|A0A383WB65_TETOB		1107	1.5e-16	46.6	969	1023
	tr|A0A383VS61|A0A383VS61_TETOB		130	8e-16	44.3	65	123
	tr|A0A383VM57|A0A383VM57_TETOB		1239	4.3e-11	29.1	966	1017
	tr|A0A383VNJ2|A0A383VNJ2_TETOB		1032	3.7e-15	42.1	961	1019
	tr|A0A383VFL8|A0A383VFL8_TETOB		887	2.9e-15	42.5	810	866
	tr|A0A383WAF2|A0A383WAF2_TETOB		711	3.1e-13	36.0	649	704
	tr|A0A383VZF0|A0A383VZF0_TETOB		3239	1.7e-16	46.4	1101	1158
	tr|A0A383VU62|A0A383VU62_TETOB		807	4.4e-12	32.3	760	805
	tr|A0A383W9L5|A0A383W9L5_TETOB		2010	2.8e-09	23.3	1841	1894
	tr|A0A383WJZ8|A0A383WJZ8_TETOB		952	6.2e-13	35.0	890	946
	tr|A0A383V9Q4|A0A383V9Q4_TETOB		749	5.1e-17	48.1	588	645
	tr|A0A383WGB8|A0A383WGB8_TETOB		723	4.8e-08	19.3	623	681
	tr|A0A383W7P5|A0A383W7P5_TETOB		1070	1e-12	34.3	1003	1059
	tr|A0A383VHW2|A0A383VHW2_TETOB		1421	7.7e-07	15.5	1163	1216
	tr|A0A383VGE5|A0A383VGE5_TETOB		110	3.2e-13	35.9	40	91
	tr|A0A383VGT6|A0A383VGT6_TETOB		637	8.6e-07	15.3	532	568
	tr|A0A383W9J3|A0A383W9J3_TETOB		1312	7.8e-07	15.5	1239	1289
	tr|A0A383VD15|A0A383VD15_TETOB		477	1.3e-15	43.6	400	456
	tr|A0A383WDW8|A0A383WDW8_TETOB		588	1e-14	40.7	464	522
	tr|A0A383WBY4|A0A383WBY4_TETOB		871	4.8e-14	38.6	790	852
	tr|A0A383W023|A0A383W023_TETOB		876	7.7e-07	15.5	805	859
	tr|A0A383WPZ3|A0A383WPZ3_TETOB		1206	1.6e-15	43.3	826	885
	tr|A0A383WBZ4|A0A383WBZ4_TETOB		1244	2.9e-09	23.2	1183	1238
	tr|A0A383W2D5|A0A383W2D5_TETOB		2308	1.1e-16	47.1	2232	2289
	tr|A0A383VZF8|A0A383VZF8_TETOB		565	1.5e-08	21.0	499	557
	tr|A0A383V5D3|A0A383V5D3_TETOB		143	6.6e-11	28.5	79	136
	tr|A0A383W915|A0A383W915_TETOB		188	3.1e-12	32.8	121	180
	tr|A0A383VNZ5|A0A383VNZ5_TETOB		1794	5.9e-12	31.9	1730	1787
	tr|A0A383V6H2|A0A383V6H2_TETOB		736	2.1e-13	36.5	667	724
	tr|A0A383V5V8|A0A383V5V8_TETOB		98	6e-14	38.3	27	83
	Interpro	28 RAPs including 28 detected by hmmscan
	Ostreococcus tauri strain OTTH0595				Total number of RAPs: 7					Proteome reference: UP000009170
	hmmscan	4
				this domain		RAP domain positions					Predicted domains (SMART)
	query name		qlen	c-Evalue	score	from	to
	tr|A0A090M5V4|A0A090M5V4_OSTTA		879	3.1e-18	52.0	814	874				RAP
	tr|A0A090N2Q1|A0A090N2Q1_OSTTA		586	6.2e-22	63.8	521	581				RAP
	tr|A0A090N4V5|A0A090N4V5_OSTTA		599	2.4e-19	55.5	500	557				RAP
	tr|A0A096P9I1|A0A096P9I1_OSTTA		986	4.1e-16	45.2	778	830				None
	Interpro	7 RAPs including 4 detected by hmmscan					Additional RAPs:		A0A1Y5HZN8		RAP
									A0A1Y5IE18		RAP
									A0A1Y5IEA8		RAP
	Tetraselmis sp. GSL018				Total number of RAPs: 14					Proteome reference: unreviewed
	hmmscan	14
				this domain		RAP domain positions
	query name		qlen	c-Evalue	score	from	to
	tr|A0A061R6L6|A0A061R6L6_9CHLO		196	5.3e-10	25.6	130	188
	tr|A0A061R1X6|A0A061R1X6_9CHLO		983	2.8e-19	55.3	618	673
	tr|A0A061SG04|A0A061SG04_9CHLO		287	4.9e-15	41.8	220	277
	tr|A0A061QVT2|A0A061QVT2_9CHLO		649	2.1e-14	39.7	595	647
	tr|A0A061QQX0|A0A061QQX0_9CHLO		241	3e-09	23.2	167	225
	tr|A0A061S709|A0A061S709_9CHLO		808	1.7e-08	20.8	734	792
	tr|A0A061R1P7|A0A061R1P7_9CHLO		801	4.1e-13	35.6	706	771
	tr|A0A061SGF3|A0A061SGF3_9CHLO		814	1.7e-08	20.8	740	798
	tr|A0A061R273|A0A061R273_9CHLO		352	6.1e-11	28.6	283	341
	tr|A0A061RR26|A0A061RR26_9CHLO		78	5.4e-11	28.8	12	70
	tr|A0A061QPE8|A0A061QPE8_9CHLO		808	9.8e-13	34.4	742	797
	tr|A0A061REE0|A0A061REE0_9CHLO		359	9.6e-11	28.0	289	345
	tr|A0A061RMA0|A0A061RMA0_9CHLO		108	6.9e-17	47.7	44	101
	tr|A0A061SD38|A0A061SD38_9CHLO		382	9.7e-09	21.6	302	349
	Interpro	13 RAPs including 13 detected by hmmscan
	Raphidocelis subcapitata				Total number of RAPs: 23					Proteome reference: unreviewed
	hmmscan	23
				this domain		RAP domain positions
	query name		qlen	c-Evalue	score	from	to
	tr|A0A2V0P9N7|A0A2V0P9N7_9CHLO		947	2.3e-11	30.0	854	904
	tr|A0A2V0PBY9|A0A2V0PBY9_9CHLO		907	4.2e-12	32.4	841	900
	tr|A0A2V0PRK3|A0A2V0PRK3_9CHLO		592	1.5e-10	27.3	525	566
	tr|A0A2V0PE06|A0A2V0PE06_9CHLO		1063	1e-11	31.1	893	941
	tr|A0A2V0PD95|A0A2V0PD95_9CHLO		794	1.1e-08	21.5	724	774
	tr|A0A2V0PEY7|A0A2V0PEY7_9CHLO		849	1.6e-07	17.6	768	823
	tr|A0A2V0PCY8|A0A2V0PCY8_9CHLO		709	3.1e-13	36.0	619	677
	tr|A0A2V0PA92|A0A2V0PA92_9CHLO		1168	3.1e-11	29.6	488	545
	tr|A0A2V0NXP4|A0A2V0NXP4_9CHLO		1199	2.5e-08	20.3	1132	1195
	tr|A0A2V0P3G9|A0A2V0P3G9_9CHLO		741	6.6e-13	34.9	673	731
	tr|A0A2V0P0I1|A0A2V0P0I1_9CHLO		828	8.1e-13	34.6	738	796
	tr|A0A2V0PAC0|A0A2V0PAC0_9CHLO		1252	2.3e-08	20.4	1038	1084
	tr|A0A2V0P0K0|A0A2V0P0K0_9CHLO		669	5.5e-11	28.8	581	639
	tr|A0A2V0NQT6|A0A2V0NQT6_9CHLO		1180	1.3e-07	18.0	886	942
	tr|A0A2V0P688|A0A2V0P688_9CHLO		714	1.9e-12	33.5	619	676
	tr|A0A2V0NXQ1|A0A2V0NXQ1_9CHLO		691	2.1e-12	33.3	624	682
	tr|A0A2V0NR26|A0A2V0NR26_9CHLO		851	2.9e-09	23.2	741	797
	tr|A0A2V0P030|A0A2V0P030_9CHLO		1858	1e-09	24.7	1753	1812
	tr|A0A2V0P8M9|A0A2V0P8M9_9CHLO		1878	1.4e-16	46.7	1794	1852
	tr|A0A2V0P0I0|A0A2V0P0I0_9CHLO		657	1.4e-12	33.8	566	624
	tr|A0A2V0NXP7|A0A2V0NXP7_9CHLO		795	1.8e-12	33.6	701	759
	tr|A0A2V0P0G8|A0A2V0P0G8_9CHLO		742	3.9e-11	29.2	653	709
	tr|A0A2V0P2D4|A0A2V0P2D4_9CHLO		862	4.7e-12	32.2	772	830
	Interpro	20 RAPs including 20 detected by hmmscan
STREPTOPHYTA
	Citrus sinensis				Total number of RAP: 1					Proteome reference: UP000027120
	hmmscan	1
				this domain		RAP domain positions					Predicted domains (SMART)
	query name		qlen	c-Evalue	score	from	to
	tr|A0A067D443|A0A067D443_CITSI		640	4.6e-18	51.4	561	618				RAP
	Interpro	1 RAP including 1 detected by hmmscan
	Arabidopsis thaliana strain cv. Columbia				Total number of RAP: 1					Proteome reference: UP000006548
	hmmscan	1
				this domain		RAP domain positions					Predicted domains (SMART)
	query name		qlen	c-Evalue	score	from	to
	sp|Q8VZE7|RAP_ARATH		671	2.3e-18	52.4	609	666				RAP
	Interpro	1 RAP including 1 detected by hmmscan
	Oryza sativa strain cv. Nipponbare				Total number of RAP: 1					Proteome reference: UP000059680
	hmmscan	1
				this domain		RAP domain positions					Predicted domains (SMART)
	query name		qlen	c-Evalue	score	from	to
	sp|Q84MH1|RAP_ORYSJ		640	4.6e-18	51.4	577	634				RAP
	Interpro	1 RAP including 1 detected by hmmscan
RHODOPHYTA
	Cyanidioschyzon merolae strain 10D				Total number of RAP: 0					Proteome reference: UP000007014
	hmmscan	0
				this domain		RAP domain positions
	query name		qlen	c-Evalue	score	from	to
	#-------------------		----------	---------	---	---	---
	Galdieria sulphuraria strain 074W				Total number of RAP: 0					Proteome reference: UP000030680
	hmmscan	0
				this domain		RAP domain positions
	query name		qlen	c-Evalue	score	from	to
	#-------------------		----------	---------	---	---	---
	Chondrus crispus strain cv. Stackhouse				Total number of RAP: 0					Proteome reference: UP000012073
	hmmscan	0
				this domain		RAP domain positions
	query name		qlen	c-Evalue	score	from	to
	#-------------------		----------	---------	---	---	---
	Porphyra yezoensis				Total number of RAP: 0					Proteome reference: doi: 10.1371/journal.pone.0057122
	hmmscan	0
				this domain		RAP domain positions
	query name		qlen	c-Evalue	score	from	to
	#-------------------		----------	---------	---	---	---
	Porphyridium purpureum				Total number of RAP: 0					Proteome reference: doi: 10.1038/ncomms2931
	hmmscan	0
				this domain		RAP domain positions
	query name		qlen	c-Evalue	score	from	to
	#-------------------		----------	---------	---	---	---
GLAUCOPHYTA
	Cyanophora paradoxa				Total number of RAP: 0					Proteome reference: http://cyanophora.rutgers.edu/cyanophora/home.php
	hmmscan	0
				this domain		RAP domain positions
	query name		qlen	c-Evalue	score	from	to
	#-------------------		----------	---------	---	---	---
AMORPHEA
OPISTHOKONTA	CHORDATA	Homo sapiens			Total number of RAPs: 6					Proteome reference: UP000005640
		hmmscan	6
					this domain		RAP domain positions				Predicted domains (SMART)
		query name		qlen	c-Evalue	score	from	to
		sp|Q14296|FASTK_HUMAN		549	2.8e-11	29.7	481	536			FAST_1;FAST_2;RAP
		sp|Q14CZ7|FAKD3_HUMAN		662	5.5e-21	60.8	593	650			FAST_1;FAST_2;RAP
		sp|Q53R41|FAKD1_HUMAN		847	1.3e-17	50.0	779	838			FAST_1;FAST_2;RAP
		sp|Q7L8L6|FAKD5_HUMAN		764	3.5e-16	45.4	699	758			FAST_1;FAST_2;RAP
		sp|Q969Z0|FAKD4_HUMAN		631	1.3e-12	34.0	565	620			FAST_1;FAST_2;RAP
		sp|Q9NYY8|FAKD2_HUMAN		710	6.7e-16	44.5	636	692			FAST_1;FAST_2;RAP
		Interpro	6 RAPs including 6 detected by hmmscan
		Mus musculus strain C57BL/6J			Total number of RAPs: 6					Proteome reference: UP000000589
		hmmscan	6
					this domain		RAP domain positions
		query name		qlen	c-Evalue	score	from	to
		sp|Q6DI86|FAKD1_MOUSE		829	1.1e-20	59.8	763	822
		sp|Q7TMV3|FAKD5_MOUSE		762	2.2e-15	42.8	697	756
		sp|Q8BSN9|FAKD3_MOUSE		661	6e-18	51.1	594	651
		sp|Q91YM4|FAKD4_MOUSE		630	4.1e-14	38.8	564	619
		sp|Q922E6|FAKD2_MOUSE		689	7.8e-14	37.9	619	675
		sp|Q9JIX9|FASTK_MOUSE		511	2e-11	30.2	441	498
		Interpro	6 RAPs including 6 detected by hmmscan
		Danio rerio strain Tuebingen			Total number of RAPs: 5					Proteome reference: UP000000437
		hmmscan	5
					this domain		RAP domain positions				Predicted domains (SMART)
		query name		qlen	c-Evalue	score	from	to
		tr|A0A0R4IJX1|A0A0R4IJX1_DANRE		653	7.4e-19	54.0	586	643			FAST_1;FAST_2;RAP
		tr|B0S618|B0S618_DANRE		914	9.7e-17	47.2	851	908			FAST_1;FAST_2;RAP
		tr|E7F3K7|E7F3K7_DANRE		631	1e-17	50.3	565	620			FAST_1;FAST_2;RAP
		tr|E7F8W7|E7F8W7_DANRE		833	1.1e-19	56.6	768	827			FAST_1;FAST_2;RAP
		tr|F1RE69|F1RE69_DANRE		629	3.3e-11	29.5	556	612			FAST_1;RAP
		Interpro	5 RAPs including 5 detected by hmmscan
	ARTHROPODA
		Drosophila melanogaster strain Berkeley			Total number of RAPs: 3					Proteome reference: UP000000803
		hmmscan	3
					this domain		RAP domain positions				Predicted domains (SMART)
		query name		qlen	c-Evalue	score	from	to
		tr|Q960W0|Q960W0_DROME		899	1.7e-15	43.2	834	894			FAST_1;FAST_2;RAP
		tr|Q9VD14|Q9VD14_DROME		564	1.4e-07	17.9	470	556			FAST_1;FAST_2
		tr|Q9W2T3|Q9W2T3_DROME		629	2.5e-08	20.3	565	622			None
		Interpro	3 RAPs including 3 detected by hmmscan
	NEMATODA
		Caenorhabditis elegans strain Bristol N2			Total number of RAP: 0					Proteome reference: UP000001940
		hmmscan	0
					this domain		RAP domain positions
		query name		qlen	c-Evalue	score	from	to
		#-------------------		----------	---------	---	---	---
	ASCOMYCOTA
		Saccharomyces cerevisiae strain ATCC 204508 / S288c			Total number of RAP: 0					Proteome reference: UP000002311
		hmmscan	0
					this domain		RAP domain positions
		query name		qlen	c-Evalue	score	from	to
		#-------------------		----------	---------	---	---	---
		Schizosaccharomyces pombe strain 972 / ATCC 24843			Total number of RAP: 0					Proteome reference: UP000002485
		hmmscan	0
					this domain		RAP domain positions
		query name		qlen	c-Evalue	score	from	to
		#-------------------		----------	---------	---	---	---
AMOEBOZOA	MYCETOZOA
		Dictyostelium discoideum strain AX4			Total number of RAP: 0					Proteome reference: UP000002195
		hmmscan	0
					this domain		RAP domain positions
		query name		qlen	c-Evalue	score	from	to
		#-------------------		----------	---------	---	---	---
		Polysphondylium pallidum strain ATCC 26659 / Pp 5 / PN500			Total number of RAP: 0					Proteome reference: UP000001396
		hmmscan	0
					this domain		RAP domain positions
		query name		qlen	c-Evalue	score	from	to
		#-------------------		----------	---------	---	---	---
	ARCHAMOEBAE
		Entamoeba histolytica strain ATCC 30459 / HM-1:IMSS			Total number of RAP: 0					Proteome reference: UP000001926
		hmmscan	0
					this domain		RAP domain positions
		query name		qlen	c-Evalue	score	from	to
		#-------------------		----------	---------	---	---	---
EXCAVATA
METAMONADA	Trichomonas vaginalis strain ATCC PRA-98 / G3				Total number of RAP: 0					Proteome reference: UP000001542
	hmmscan	0
				this domain		RAP domain positions
	query name		qlen	c-Evalue	score	from	to
	#-------------------		----------	---------	---	---	---
EUGLENOZOA
	Leishmania major strain MHOM/IL/81/Friedlin				Total number of RAP: 0					Proteome reference: UP000000542
	hmmscan	0
				this domain		RAP domain positions
	query name		qlen	c-Evalue	score	from	to
	#-------------------		----------	---------	---	---	---
	Trypanosoma brucei strain 927/4 GUTat10.1				Total number of RAP: 0					Proteome reference: UP000008524
	hmmscan	0
				this domain		RAP domain positions
	query name		qlen	c-Evalue	score	from	to
	#-------------------		----------	---------	---	---	---
ARCHAEA and BACTERIA
ARCHAEA	EURYARCHAEOTA	Haloferax volcanii (strain ATCC 29605 / DSM 3757 / JCM 8879 / NBRC 14742 / NCIMB 2012 / VKM B-1768 / DS2) (Halobacterium volcanii)			Total number of RAP: 0					Proteome reference: UP000008243
		hmmscan	0
					this domain		RAP domain positions
		query name		qlen	c-Evalue	score	from	to
		#-------------------		----------	---------	---	---	---
		Halobacterium salinarum (strain ATCC 700922 / JCM 11081 / NRC-1) (Halobacterium halobium)			Total number of RAP: 0					Proteome reference: UP000000554
		hmmscan	0
					this domain		RAP domain positions
		query name		qlen	c-Evalue	score	from	to
		#-------------------		----------	---------	---	---	---
		Methanocorpusculum labreanum strain ATCC 43576 / DSM 4855 / Z			Total number of RAP: 1					Proteome reference: UP000000365
		hmmscan	0
					this domain		RAP domain positions
		query name		qlen	c-Evalue	score	from	to
		#-------------------		----------	---------	---	---	---
		Interpro	1 RAP including 0 detected by hmmscan					Additional RAP:		A2STE7
		Methanosphaera sp. SHI613			Total number of RAP: 1					Proteome reference: UP000249359
		hmmscan	1
					this domain		RAP domain positions
		query name		qlen	c-Evalue	score	from	to
		tr|A0A328SGZ1|A0A328SGZ1_9EURY		1443	7.4e-08	18.8	1384	1438
		Interpro	1 RAP including 1 detected by hmmscan
		Methanosarcina acetivorans (strain ATCC 35395 / DSM 2834 / JCM 12185 / C2A)			Total number of RAPs: 2					Proteome reference: UP000002487
		hmmscan	1
					this domain		RAP domain positions
		query name		qlen	c-Evalue	score	from	to
		tr|Q8TK21|Q8TK21_METAC		99	2.4e-05	10.7	27	49
		Interpro	1 RAP including 0 detected by hmmscan					Additional RAP:		Q8TKB8
		Thermoplasma acidophilum (strain ATCC 25905 / DSM 1728 / JCM 9062 / NBRC 15155 / AMRC-C165)			Total number of RAP: 0					Proteome reference: UP000001024
		hmmscan	0
					this domain		RAP domain positions
		query name		qlen	c-Evalue	score	from	to
		#-------------------		----------	---------	---	---	---
		Methanococcus maripaludis (strain S2 / LL)			Total number of RAP: 0					Proteome reference: UP000000590
		hmmscan	0
					this domain		RAP domain positions
		query name		qlen	c-Evalue	score	from	to
		#-------------------		----------	---------	---	---	---
		Thermococcus kodakarensis (strain ATCC BAA-918 / JCM 12380 / KOD1) (Pyrococcus kodakaraensis (strain KOD1))			Total number of RAP: 0					Proteome reference: UP000000536
		hmmscan	0
					this domain		RAP domain positions
		query name		qlen	c-Evalue	score	from	to
		#-------------------		----------	---------	---	---	---
	CRENARCHAEOTA
		Sulfolobus acidocaldarius (strain ATCC 33909 / DSM 639 / JCM 8929 / NBRC 15157 / NCIMB 11770)			Total number of RAP: 0					Proteome reference: UP000001018
		hmmscan	0
					this domain		RAP domain positions
		query name		qlen	c-Evalue	score	from	to
		#-------------------		----------	---------	---	---	---
	THAUMARCHAEOTA
		Nitrosopumilus maritimus (strain SCM1)			Total number of RAP: 0					Proteome reference: UP000000792
		hmmscan	0
					this domain		RAP domain positions
		query name		qlen	c-Evalue	score	from	to
		#-------------------		----------	---------	---	---	---
		Candidatus Nitrosotalea okcheonensis			Total number of RAP: 1					Proteome reference: UP000230607
		hmmscan	1
					this domain		RAP domain positions
		query name		qlen	c-Evalue	score	from	to
		tr|A0A2H1FH10|A0A2H1FH10_9ARCH		706	2.7e-08	20.1	340	393
		Interpro	1 RAP including 1 detected by hmmscan
	BATHYARCHAEOTA
		Candidatus Bathyarchaeota archaeon			Total number of RAP: 1					Proteome reference: UP000230510
		hmmscan	0
					this domain		RAP domain positions
		query name		qlen	c-Evalue	score	from	to
		#-------------------		----------	---------	---	---	---
		Interpro	1 RAP including 0 detected by hmmscan					Additional RAP:		A0A2E8EGZ4
BACTERIA	PROTEOBACTERIA
		Escherichia coli strain K12 / MG1655 / ATCC 47076			Total number of RAP: 1					Proteome reference: UP000000625
		hmmscan	0
					this domain		RAP domain positions
		query name		qlen	c-Evalue	score	from	to
		#-------------------		----------	---------	---	---	---
		Interpro	1 RAP including 0 detected by hmmscan					Additional RAP:		A0A4S4ZQE5
		Aliivibrio fischeri (strain ATCC 700601 / ES114			Total number of RAP: 0					Proteome reference: UP000000537
		hmmscan	0
					this domain		RAP domain positions
		query name		qlen	c-Evalue	score	from	to
		#-------------------		----------	---------	---	---	---
		Caulobacter vibrioides (Caulobacter crescentus) (Strain: T5M6)			Total number of RAP: 0					Proteome reference: UP000053705
		hmmscan	0
					this domain		RAP domain positions
		query name		qlen	c-Evalue	score	from	to
		#-------------------		----------	---------	---	---	---
		Pseudomonas aeruginosa (strain ATCC 15692 / DSM 22644 / CIP 104116 / JCM 14847 / LMG 12228 / 1C / PRS 101 / PAO1)			Total number of RAP: 0					Proteome reference: UP000002438
		hmmscan	0
					this domain		RAP domain positions
		query name		qlen	c-Evalue	score	from	to
		#-------------------		----------	---------	---	---	---
		Nitrosospira multiformis (strain ATCC 25196 / NCIMB 11849 / C 71)			Total number of RAP: 1					Proteome reference: UP000002718
		hmmscan	0
					this domain		RAP domain positions
		query name		qlen	c-Evalue	score	from	to
		#-------------------		----------	---------	---	---	---
		Interpro	1 RAP including 0 detected by hmmscan					Additional RAP:		A0A4R7DSA4
	BACTEROIDETES
		Pedobacter cryoconitis strain PAMC 27485			Total number of RAP: 1					Proteome reference: UP000071561
		hmmscan	0
					this domain		RAP domain positions
		query name		qlen	c-Evalue	score	from	to
		#-------------------		----------	---------	---	---	---
		Interpro	1 RAP including 0 detected by hmmscan					Additional RAP:		A0A327SXM4
		Flavobacterium sp. Leaf359			Total number of RAP: 0					Proteome reference: UP000051024
		hmmscan	0
					this domain		RAP domain positions
		query name		qlen	c-Evalue	score	from	to
		#-------------------		----------	---------	---	---	---
	CYANOBACTERIA
		Nostoc sp. strain ATCC 29411 / PCC 7524			Total number of RAP: 1					Proteome reference: UP000010378
		hmmscan	1
					this domain		RAP domain positions
		query name		qlen	c-Evalue	score	from	to
		tr|K9QXB4|K9QXB4_NOSS7		850	1.7e-14	40.1	776	831
		Interpro	1 RAP including 1 detected by hmmscan
		Synechocystis sp. (strain PCC 6803 / Kazusa)			Total number of RAP: 0					Proteome reference: UP000001425
		hmmscan	0
					this domain		RAP domain positions
		query name		qlen	c-Evalue	score	from	to
		#-------------------		----------	---------	---	---	---
	TENERICUTES
		Mycoplasma mycoides subsp. mycoides SC (strain PG1)			Total number of RAP: 1					Proteome reference: UP000001016
		hmmscan	0
					this domain		RAP domain positions
		query name		qlen	c-Evalue	score	from	to
		#-------------------		----------	---------	---	---	---
		Interpro	1 RAP including 0 detected by hmmscan					Additional RAP:		Q6MSV9
	ACTINOBACTERIA
		Streptomyces coelicolor (strain ATCC BAA-471 / A3(2) / M145)			Total number of RAP: 0					Proteome reference: UP000001973
		hmmscan	0
					this domain		RAP domain positions
		query name		qlen	c-Evalue	score	from	to
		#-------------------		----------	---------	---	---	---
		Angustibacter sp. Root456			Total number of RAP: 0					Proteome reference: UP000051170
		hmmscan	0
					this domain		RAP domain positions
		query name		qlen	c-Evalue	score	from	to
		#-------------------		----------	---------	---	---	---
	FIRMICUTES
		Bacillus subtilis (strain 168)			Total number of RAP: 0					Proteome reference: UP000001570
		hmmscan	0
					this domain		RAP domain positions
		query name		qlen	c-Evalue	score	from	to
		#-------------------		----------	---------	---	---	---
		Listeria monocytogenes serovar 1/2a (strain ATCC BAA-679 / EGD-e)			Total number of RAP: 0					Proteome reference: UP000000817
		hmmscan	0
					this domain		RAP domain positions
		query name		qlen	c-Evalue	score	from	to
		#-------------------		----------	---------	---	---	---
		Staphylococcus aureus (strain NCTC 8325 / PS 47)			Total number of RAP: 0					Proteome reference: UP000008816
		hmmscan	0
					this domain		RAP domain positions
		query name		qlen	c-Evalue	score	from	to
		#-------------------		----------	---------	---	---	---
		Streptococcus pneumoniae (strain ATCC BAA-255 / R6)			Total number of RAP: 0					Proteome reference: UP000000586
		hmmscan	0
					this domain		RAP domain positions
		query name		qlen	c-Evalue	score	from	to
		#-------------------		----------	---------	---	---	---
		Lactobacillus plantarum (strain ATCC BAA-793 / NCIMB 8826 / WCFS1)			Total number of RAP: 0					Proteome reference: UP000000432
		hmmscan	0
					this domain		RAP domain positions
		query name		qlen	c-Evalue	score	from	to
		#-------------------		----------	---------	---	---	---

## Sheet: Table S2
Table S2. Comparative analysis of RAP proteins in P. falciparum and T. gondii. The table regroups the RAP proteins identified in P. falciparum and T. gondii and indicates the identifier, gene annotation, protein length and the position of the RAP domains for each protein. Recent large-scale genetic screenings were performed to study their essentiality and the results are reported here. Computatio…
RAP proteins in Plasmodium falciparum
PlasmoDB identifier	Name	Protein length (in amino acids)	RAP domain position (in amino acids)a	Disruptability in P. falciparum (Zhang et al, 2018)		Localization in P. falciparumb	Homolog in P. berghei	% of identity	Disruptability in P. berghei (Bushell et al, 2017)		Localization in P. bergheib
				Mutagenesis index score	Mutant fitness score
PF3D7_0105200	heptatricopeptide repeat and RAP domain-containing protein, putative	568	480-538	0.8	-2.88	Mitochondrion (personal data)	PBANKA_0208100	0.76	Essential		Mitochondrion (Hillebrand et al, 2018)
PF3D7_0516000	RAP protein, putative	1084	1016-1076	0.12	-3.09	Mitochondrion	PBANKA_1230900	0.41	No data		Mitochondrion
PF3D7_0518100	protein AMR2	1379	1310-1369	1	-2.26	Apicoplast (Tang et al, 2019)	PBANKA_1232900	0.39	Essential		Apicoplast
PF3D7_0526000	RAP protein, putative	806	725-792	0.14	-2.95	Undetermined	PBANKA_1240800	0.31	Essential		Undetermined
PF3D7_0604800	RAP protein, putative	1434	1338-1399	0.15	-3.2	Mitochondrion	PBANKA_0103500	0.38	Essential		Mitochondrion
PF3D7_0621700	conserved Plasmodium protein, unknown function	1616	1527-1584	0.15	-3.17	Undetermined	PBANKA_1120600	0.55	No data		Mitochondrion
PF3D7_0628900	RAP protein, putative	1442	1373-1435	0.12	-3.16	Mitochondrion or Apicoplast	PBANKA_1127900	0.38	Essential		Undetermined
PF3D7_0707800	RAP protein, putative	1183	1111-1173	0.13	-2.91	Apicoplast	PBANKA_0805000	0.45	Essential		Apicoplast
PF3D7_0815100	heptatricopeptide repeat and RAP domain-containing protein, putative	975	792-849	0.12	-3.07	Undetermined	PBANKA_1422500	0.43	Essential		Undetermined
PF3D7_0921300	conserved protein, unknown function	486	362-437	0.92	-2.73	Undetermined	PBANKA_0822200	0.78	Essential		Undetermined
PF3D7_1006400	heptatricopeptide repeat-containing protein, putative	870	807-865	0.17	-2.74	Mitochondrion	PBANKA_1204600	0.44	No data		Undetermined
PF3D7_1024600	RAP protein, putative	433	371-427	0.13	-3.26	Undetermined	PBANKA_0508800	0.62	No data		Mitochondrion
PF3D7_1029800	heptatricopeptide repeat and RAP domain-containing protein, putative	437	333-391	0.12	-2.95	Mitochondrion	PBANKA_0513800	0.76	No data		Mitochondrion (Hillebrand et al, 2018)
PF3D7_1114400	RAP protein, putative	637	530-587	0.12	-3.16	Undetermined	PBANKA_0933300	0.47	Essential		Mitochondrion
PF3D7_1123600	RAP protein, putative	712	637-694	0.13	-3.28	Mitochondrion	PBANKA_0924700	0.61	Essential		Undetermined
PF3D7_1212200	conserved protein, unknown function	735	659-704	0.13	-3.16	Mitochondrion	PBANKA_1428200	0.47	No data		Mitochondrion
PF3D7_1226500	heptatricopeptide repeat and RAP domain-containing protein, putative	1505	1283-1340	0.13	-2.94	Undetermined	PBANKA_1441300	0.47	No data		Mitochondrion
PF3D7_1315200	heptatricopeptide repeat-containing protein, putative	1069	1005-1069	0.13	-2.83	Apicoplast	PBANKA_1413700	0.44	No data		Undetermined
PF3D7_1355200	RAP protein, putative	1017	894-951	0.19	-3.33	Undetermined	PBANKA_1131700	0.43	No data		Undetermined
PF3D7_1453600	RAP protein, putative	1725	1647-1718	1	-1.67	Undetermined	PBANKA_1317300	0.4	No data		Mitochondrion
PF3D7_1470600	RAP protein, putative	533	436-494	0.23	-2.6	Mitochondrion (personal data)	PBANKA_1333800	0.38	Essential		Mitochondrion
PF3D7_1471300	RAP protein, putative	581	531-567	0.13	-3.11	Undetermined	PBANKA_1334500	0.45	No data		Mitochondrion
RAP proteins in Toxoplasma gondii
ToxoDB identifier	Name	Protein length (in amino acids)	RAP domain (in amino acids)	Disruptability in T. gondii (Sidik et al, 2016)c		Localization in T. gondiib	Best match with P. falciparum	% of identity
				Phenotype score	Essentiality
TGME49_202080	hypothetical protein	1293	1218-1272	-3.85	Essential	Mitochondrion	PF3D7_0508100	0.13
TGME49_202240	RAP domain-containing protein	1856	1805-1847	-4.54	Essential	Undetermined	PF3D7_0628900	0.12
TGME49_209550	hypothetical protein	1306	1222-1276	-3.74	Essential	Undetermined	PF3D7_1315200	0.15
TGME49_211890	RAP domain-containing protein	5232	4748-4879	0.28	Dispensable	Undetermined	PF3D7_1453600	0.08
TGME49_213420	RAP domain-containing protein	713	607-664	-4.73	Essential	Mitochondrion (Seidi et al, 2018)c	PF3D7_1114400	0.19
TGME49_225510	RAP domain-containing protein	1011	878-934	-4.03	Essential	Mitochondrion	PF3D7_0815100	0.15
TGME49_229340	hypothetical protein	1904	1829-1890	-4.68	Essential	Undetermined	PF3D7_0516000	0.12
TGME49_232100	RAP domain-containing protein	1591	1398-1444	-3.5	Essential	Mitochondrion	PF3D7_1470600	0.08
TGME49_237010	hypothetical protein	645	571-627	-4.09	Essential	Mitochondrion (Woo et al, 2015)	PF3D7_0105200	0.2
TGME49_237100	RAP domain-containing protein	1673	1334-1391	-3.97	Essential	Mitochondrion	PF3D7_1226500	0.14
TGME49_239350	RAP domain-containing protein	2755	2532-2593	-5.13	Essential	Mitochondrion	PF3D7_1355200	0.08
TGME49_254135	hypothetical protein	1353	1205-1253	-2.94	Essential	Mitochondrion	PF3D7_1470600	0.08
TGME49_260790	RAP domain-containing protein	445	334-392	-3.03	Essential	Undetermined	PF3D7_1029800	0.48
TGME49_267775	hypothetical protein	846	777-829	-2.35	Essential	Mitochondrion	PF3D7_1355200	0.11
TGME49_269830	RAP domain-containing protein	861	793-849	-2.56	Essential	Mitochondrion (Woo et al, 2015)	PF3D7_1024600	0.11
TGME49_270150	hypothetical protein	1841	1769-1830	-4.23	Essential	Mitochondrion	PF3D7_1347900	0.11
TGME49_271840	hypothetical protein	779	713-771	-4.76	Essential	Mitochondrion	PF3D7_0618800	0.14
TGME49_273885	hypothetical protein	825	768-825	-3.11	Essential	Mitochondrion	PF3D7_1470600	0.1
TGME49_285840	RAP domain-containing protein	571	202-259	-3.3	Essential	Mitochondrion	PF3D7_1470600	0.12
TGME49_289200	RAP domain-containing protein	890	818-875	-3.43	Essential	Mitochondrion (Woo et al, 2015)	PF3D7_1123600	0.23
TGME49_295590	hypothetical protein	1506	1427-1488	-4.94	Essential	Mitochondrion	PF3D7_1006400	0.12
TGME49_306950	RAP domain-containing protein	1385	1168-1225	-5.35	Essential	Undetermined	PF3D7_1355200	0.14
TGME49_308030	hypothetical protein	1015	936-994	-4.99	Essential	Mitochondrion	PF3D7_1212200	0.12
a Positions were obtained from Pfam. When they were not available, a manually determination was performed.
b The localization are predicted using PlasmoAP and PATS for the apicoplast or TargetP 1.1, MitoFates and MitoProt II for the mitochondrion with the default settings. The localizations are shown in bold when they have been experimentally demonstrated.
c These data have been obtained in T. gondii strain GT1.
